# Supplementary material for: Cross sectional study to determine chloroquine resistance among Plasmodium falciparum clinical isolates from Khartoum, Sudan
Source: F1000Res. 2018 Feb 20;7:208. [Version 1] doi: 10.12688/f1000research.13273.1 (PMC5958312; doi:10.12688/f1000research.13273.1)
Supplement: Raw sequences for the 20 patients included in the present study — Files included: sequence in pdf format, sequence for opening in FinchTV software (.ab1 file), and sequence for opening in Notepad (TXT file). [file f1000research-7-14400-s0000.tgz]

Archive with 1 entries (1 files):
- 8686ace3-bf9f-4a84-8ddc-77b50209d946_Data.zip
